# Supplementary material for: Predicting Absolute Risk of First Relapse in Classical Hodgkin Lymphoma by Incorporating Contemporary Treatment Effects
Source: Cancers (Basel). 2025 Aug 24;17(17):2760. doi: 10.3390/cancers17172760 (PMC12427322; doi:10.3390/cancers17172760)
Supplement: Supplementary file 1 [file cancers-17-02760-s001.zip]

Archive with 1 entries (1 files):
- cancers-3787236-supplementary.pdf
